# Supplementary material for: Nitrogen-Doped Reduced Graphene Oxide Supported Pd4.7Ru Nanoparticles Electrocatalyst for Oxygen Reduction Reaction
Source: Nanomaterials (Basel). 2021 Oct 15;11(10):2727. doi: 10.3390/nano11102727 (PMC8538997; doi:10.3390/nano11102727)
Supplement: Supplementary file 1 [file nanomaterials-11-02727-s001.zip]

Archive with 1 entries (1 files):
- nanomaterials-1401867-supplementary.pdf
